# Supplementary material for: Transport-coupled ubiquitination of the borate transporter BOR1 for its boron-dependent degradation
Source: Plant Cell. 2020 Dec 3;33(2):420–38. doi: 10.1093/plcell/koaa020 (PMC8136889; doi:10.1093/plcell/koaa020)
Supplement: koaa020_Supplementary_Data [file koaa020_supplementary_data.zip]

Archive with 8 entries (8 files):
- tpc.00503.2020-s01.pdf
- tpc.00503.2020-s02.fas
- tpc.00503.2020-s03.pdf
- tpc.00503.2020-s04.xlsx
- tpc.00503.2020-s05.xlsx
- tpc.00503.2020-s06.docx
- tpc.00503.2020-s07.pdf
- tpc.00503.2020-s08.png
