# Supplementary material for: Transport-coupled ubiquitination of the borate transporter BOR1 for its boron-dependent degradation
Source: Plant Cell. 2020 Dec 3;33(2):420–38. doi: 10.1093/plcell/koaa020 (PMC8136889; doi:10.1093/plcell/koaa020)
Supplement: koaa020_Supplementary_Data [file koaa020_supplementary_data.zip › tpc.00503.2020-s04.xlsx]

## Sheet: Supplemental_Data set_2
Mutants	Mutation type	Reference
bor1-1	Point mutation (G86E)	Takano et al., 2002
bor1-3 bor2-1	T-DNA insertion	Kasai et al., 2011
Transgene [Binary vector ID]	Method	Genetic background	# of T1	ID of transgenic lines used in this study	T2 segregation	Estimated insertion #	Generation and genotype used in this study	Reference
proBOR1:BOR1-GFP:terNOS [pAT83]	Agrobacterium transformation	bor1-3 bor2-1	36 (Hyg resistance)	AY142 #13 (WT #13)	Hyg resistant : sensitive = 24:7	Single	T3 or T4, homozygous	This study
	Agrobacterium transformation			AY142 #20 (WT #20)	Hyg resistant : sensitive = 29:8	Single	T3 or T4, homozygous	This study
proBOR1:BOR1(D311A)-GFP:terNOS [pAY76]	Agrobacterium transformation	bor1-3 bor2-1	28 (Hyg resistance)	AY158 #1 (D311A #1)	Hyg resistant : sensitive = 23:6	Single	T3 or T4, homozygous	This study
	Agrobacterium transformation			AY158 #11 (D311A #11)	Hyg resistant : sensitive = 16:6	Single	T3 or T4, homozygous	This study
proBOR1:BOR1(A315V)-GFP:terNOS [pYO12]	Agrobacterium transformation	bor1-3 bor2-1	16 (Hyg resistance)	AY149 #7 (A315V #7)	Hyg resistant : sensitive = 12:3	Single	T3 or T4, homozygous	This study
	Agrobacterium transformation			AY149 #8 (A315V #8)	Hyg resistant : sensitive = 16:6	Single	T3 or T4, homozygous	This study
proBOR1:BOR1(N355A)-GFP:terNOS [pAY95]	Agrobacterium transformation	bor1-3 bor2-1	14 (Hyg resistance)	AY165 #4 (N355A #4)	Hyg resistant : sensitive = 20:9	Single	T3 or T4, homozygous	This study
	Agrobacterium transformation			AY165 #7 (N355A #7)	Hyg resistant : sensitive = 33:7	Single	T3 or T4, homozygous	This study
proBOR1:BOR1(G356A)-GFP:terNOS [pYO18]	Agrobacterium transformation	bor1-3 bor2-1	27 (Hyg resistance)	AY145 #4 (G356A #4)	Hyg resistant : sensitive = 22:9	Single	T3 or T4, homozygous	This study
	Agrobacterium transformation			AY145 #15 (G356A #15)	Hyg resistant : sensitive = 22:11	Single	T3 or T4, homozygous	This study
proBOR1:BOR1(P359A)-GFP:terNOS [pYO19]	Agrobacterium transformation	bor1-3 bor2-1	18 (Hyg resistance)	AY146 #1 (P359A #1)	Hyg resistant : sensitive = 25:7	Single	T3 or T4, homozygous	This study
	Agrobacterium transformation			AY146 #6 (P359A #6)	Hyg resistant : sensitive = 17:9	Single	T3 or T4, homozygous	This study
proBOR1:BOR1(Q360A)-GFP:terNOS [pAY77]	Agrobacterium transformation	bor1-3 bor2-1	31 (Hyg resistance)	AY159 #7 (Q360A #7)	Hyg resistant : sensitive = 26:8	Single	T3 or T4, homozygous	This study
	Agrobacterium transformation			AY159 #9 (Q360A #9)	Hyg resistant : sensitive = 24:8	Single	T3 or T4, homozygous	This study
proBOR1:BOR1(P362A)-GFP:terNOS [pYO20]	Agrobacterium transformation	bor1-3 bor2-1	18 (Hyg resistance)	AY147 #2 (P362A #2)	Hyg resistant : sensitive = 11:9	Single	T3 or T4, homozygous	This study
	Agrobacterium transformation			AY147 #7 (P362A #7)	Hyg resistant : sensitive = 17:8	Single	T3 or T4, homozygous	This study
proBOR1:BOR1-GFP:terNOS [pAT83]	Agrobacterium transformation	bor1-1	42 (Hyg resistance)	KK8 #5	No detailed record	Single or double	T4 or T5	Yoshinari et al., 2019
proBOR1:BOR1(K590R)-GFP:terNOS [pAT83]	Agrobacterium transformation	bor1-1	31 (Hyg resistance)	TS136 #8	Hyg resistant : sensitive = 69:18	Single	T3, homozygous	This study
CaMV35S:BOR1-GFP:terNOS [pAT68]	Agrobacterium transformation	Wild-type Col-0	39 (Hyg resistance)	68 #9	Fluorescent : non-fluorescent = 8:2	Single	T3, homozygous as M0. T6, homozygous for microscopy.	This study
proBOR1:BOR1genomic-mCherry:terNOS	Agrobacterium transformation	bor1-1	>10 (Hyg resistance)	KI2 #3	Not tested. Many seedlings showed dim fluorescence due to gene silencing.	Single or double*	T3	Miwa et al., 2013
proBOR1:BOR1-GFP:terNOS [pAT83] + proBOR1:BOR1genomic-mCherry:terNOS	Crossing	bor1-1/ bor1-3 bor2-1 hybrid	N/A	KK8 #5 x KI2 #3	N/A	N/A	F1, heterozygous	This study
proBOR1:BOR1(D311A)-GFP:terNOS [pAY76] + proBOR1:BOR1genomic-mCherry:terNOS [pKI]	Crossing	bor1-1/ bor1-3 bor2-1 hybrid	N/A	AY158 #1 x KI2 #3	N/A	N/A	F1, heterozygous	This study
proBOR1:BOR1(C-extension, WT/WT)-GFP:terNOS [pTH22]	Agrobacterium transformation	bor1-3 bor2-1	5 (Hyg resistance)	TH41 #2（WT WT）	Hyg resistant : sensitive = 23:7	Single	T2, homozygous or heterozygous	This study
proBOR1:BOR1(C-extension, WT/K590R)-GFP:terNOS [pTH21]	Agrobacterium transformation	bor1-3 bor2-1	5 (Hyg resistance)	TH42 #1（WT K590R）	Hyg resistant : sensitive = 20:8	Single	T2, homozygous or heterozygous	This study
proBOR1:BOR1(C-extension, K590R/WT)-GFP:terNOS [pTH10]	Agrobacterium transformation	bor1-3 bor2-1	5 (Hyg resistance)	TH47 #2（K590R WT）	Hyg resistant : sensitive = 23:7	Single	T2, homozygous or heterozygous	This study
proBOR1:BOR1(C-extension, K590R/K590R)-GFP:terNOS [pTH9]	Agrobacterium transformation	bor1-3 bor2-1	4 (Hyg resistance)	TH48 #4（K590R K590R）	Hyg resistant : sensitive = 22:5	Single	T2, homozygous or heterozygous	This study
	* It is difficult to determine by an effect of gene silencing.

## Sheet: Legend
Supplemental Data set 2. Plant materials.
Plant materials used in this study were listed.
