# Supplementary material for: Transport-coupled ubiquitination of the borate transporter BOR1 for its boron-dependent degradation
Source: Plant Cell. 2020 Dec 3;33(2):420–38. doi: 10.1093/plcell/koaa020 (PMC8136889; doi:10.1093/plcell/koaa020)
Supplement: koaa020_Supplementary_Data [file koaa020_supplementary_data.zip › tpc.00503.2020-s05.xlsx]

## Sheet: Supplemental Data set 3_Legend
Supplemental Data set 3. ANOVA and t-test results.
ANOVA, multiple comparison analysis, and t-test results were shown in each sheet. Statistical analyses were performed with Prism 8 software (ver. 8.4.2) (GraphPad Software, CA).

## Sheet: Figure 1B
	Figure 1B
	Source of Variation	% of total variation	P value
	Interaction	17.35	<0.0001
	Row Factor	12.95	<0.0001
	Column Factor	49.52	<0.0001
	ANOVA table	SS (Type III)	DF	MS	F (DFn, DFd)	P value
	Interaction	30.51	7	4.359	F (7, 1064) = 129.3	P<0.0001
	Row Factor	22.78	7	3.254	F (7, 1064) = 96.55	P<0.0001
	Column Factor	87.09	1	87.09	F (1, 1064) = 2584	P<0.0001
	Residual	35.86	1064	0.0337

## Sheet: Figure 3E
	Figure 3E
	ANOVA summary
	F	652.3
	P value	<0.0001
	P value summary	****
	Significant diff. among means (P < 0.05)?	Yes
	R squared	0.9927
	ANOVA table	SS	DF	MS	F (DFn, DFd)	P value
	Treatment (between columns)	1.478	5	0.2956	F (5, 24) = 652.3	P<0.0001
	Residual (within columns)	0.01088	24	0.0004532
	Total	1.489	29
	Multiple comparison
	Number of families	1
	Number of comparisons per family	5
	Alpha	0.05
	Tukey's multiple comparisons test	Mean Diff.	95.00% CI of diff.	Adjusted P Value
	1mM-V.C. vs. 1mM-WT	0.6046	0.5629 to 0.6462	<0.0001
	1mM-V.C. vs. 1mM-A315V	0.5912	0.5496 to 0.6329	<0.0001
	1mM-V.C. vs. 1mM-G356A	0.577	0.5353 to 0.6186	<0.0001
	1mM-V.C. vs. 1mM-P359A	0.3667	0.3251 to 0.4083	<0.0001
	1mM-V.C. vs. 1mM-P362A	0.6134	0.5718 to 0.6551	<0.0001
	1mM-WT vs. 1mM-A315V	-0.01335	-0.05498 to 0.02828	0.9162
	1mM-WT vs. 1mM-G356A	-0.02761	-0.06924 to 0.01402	0.3451
	1mM-WT vs. 1mM-P359A	-0.2379	-0.2795 to -0.1962	<0.0001
	1mM-WT vs. 1mM-P362A	0.008849	-0.03278 to 0.05048	0.985
	1mM-A315V vs. 1mM-G356A	-0.01426	-0.05589 to 0.02737	0.8925
	1mM-A315V vs. 1mM-P359A	-0.2245	-0.2661 to -0.1829	<0.0001
	1mM-A315V vs. 1mM-P362A	0.0222	-0.01943 to 0.06383	0.5764
	1mM-G356A vs. 1mM-P359A	-0.2102	-0.2519 to -0.1686	<0.0001
	1mM-G356A vs. 1mM-P362A	0.03646	-0.005172 to 0.07809	0.1104
	1mM-P359A vs. 1mM-P362A	0.2467	0.2051 to 0.2883	<0.0001

## Sheet: Figure 4C
	Figure 4C
	ANOVA summary
	F	949
	P value	<0.0001
	P value summary	****
	Significant diff. among means (P < 0.05)?	Yes
	R squared	0.9948
	ANOVA table	SS	DF	MS	F (DFn, DFd)	P value
	Treatment (between columns)	1.551	4	0.3878	F (4, 20) = 949.0	P<0.0001
	Residual (within columns)	0.008173	20	0.0004086
	Total	1.559	24
	Multiple comparison
	Number of families	1
	Number of comparisons per family	10
	Alpha	0.05
	Tukey's multiple comparisons test	Mean Diff.	95.00% CI of diff.	Adjusted P Value
	1mM-V.C. vs. 1mM-WT	0.5423	0.5040 to 0.5805	<0.0001
	1mM-V.C. vs. 1mM-D311A	-0.03322	-0.07148 to 0.005033	0.1086
	1mM-V.C. vs. 1mM-Q360A	0.4957	0.4575 to 0.5340	<0.0001
	1mM-V.C. vs. 1mM-N355A	0.4161	0.3778 to 0.4543	<0.0001
	1mM-WT vs. 1mM-D311A	-0.5755	-0.6138 to -0.5372	<0.0001
	1mM-WT vs. 1mM-Q360A	-0.04654	-0.08480 to -0.008282	0.0125
	1mM-WT vs. 1mM-N355A	-0.1262	-0.1645 to -0.08795	<0.0001
	1mM-D311A vs. 1mM-Q360A	0.529	0.4907 to 0.5672	<0.0001
	1mM-D311A vs. 1mM-N355A	0.4493	0.4110 to 0.4875	<0.0001
	1mM-Q360A vs. 1mM-N355A	-0.07967	-0.1179 to -0.04141	<0.0001

## Sheet: Figure 5B
	Figure 5B
	ANOVA summary
	F	34.46
	P value	<0.0001
	P value summary	****
	Significant diff. among means (P < 0.05)?	Yes
	R squared	0.312
	ANOVA table	SS	DF	MS	F (DFn, DFd)	P value
	Treatment (between columns)	32.57	8	4.071	F (8, 608) = 34.46	P<0.0001
	Residual (within columns)	71.84	608	0.1182
	Total	104.4	616
	Multiple comparison
	Number of families	1
	Number of comparisons per family	8
	Alpha	0.05
	Dunnett's multiple comparisons test	Mean Diff.	95.00% CI of diff.	Adjusted P Value
	WT vs. D311A	0.6031	0.4512 to 0.7550	<0.0001
	WT vs. A315V	0.2897	0.1288 to 0.4506	<0.0001
	WT vs. N355A	0.2111	0.05330 to 0.3690	0.003
	WT vs. G356A	0.1516	-0.004621 to 0.3077	0.0615
	WT vs. P359A	0.6682	0.4959 to 0.8404	<0.0001
	WT vs. Q360A	0.1023	-0.05340 to 0.2579	0.3677
	WT vs. P362A	0.5728	0.4099 to 0.7357	<0.0001
	WT vs. K590R	0.1032	-0.04552 to 0.2519	0.3099

## Sheet: Figure 5C
	Figure 5C
	ANOVA summary
	F	8.842
	P value	<0.0001
	P value summary	****
	Significant diff. among means (P < 0.05)?	Yes
	R squared	0.678
	ANOVA table	SS	DF	MS	F (DFn, DFd)	P value
	Treatment (between columns)	354190	15	23613	F (15, 63) = 8.842	P<0.0001
	Residual (within columns)	168246	63	2671
	Total	522436	78

## Sheet: Figure 5D
	Figure 5D
	bor1-3 bor2-1
	P value	0.011
	P value summary	*
	Significantly different (P < 0.05)?	Yes
	One- or two-tailed P value?	Two-tailed
	t, df	t=4.475, df=4
	WT#13
	P value	0.5624
	P value summary	ns
	Significantly different (P < 0.05)?	No
	One- or two-tailed P value?	Two-tailed
	t, df	t=0.6308, df=4
	WT#20
	P value	0.9156
	P value summary	ns
	Significantly different (P < 0.05)?	No
	One- or two-tailed P value?	Two-tailed
	t, df	t=0.1129, df=4
	D311A#1
	P value	0.0006
	P value summary	***
	Significantly different (P < 0.05)?	Yes
	One- or two-tailed P value?	Two-tailed
	t, df	t=9.693, df=4
	D311A#11
	P value	0.0023
	P value summary	**
	Significantly different (P < 0.05)?	Yes
	One- or two-tailed P value?	Two-tailed
	t, df	t=6.924, df=4
	A315V#7
	P value	0.1107
	P value summary	ns
	Significantly different (P < 0.05)?	No
	One- or two-tailed P value?	Two-tailed
	t, df	t=2.042, df=4
	A315V#8
	P value	0.1321
	P value summary	ns
	Significantly different (P < 0.05)?	No
	One- or two-tailed P value?	Two-tailed
	t, df	t=1.888, df=4
	N355A#4
	P value	0.7538
	P value summary	ns
	Significantly different (P < 0.05)?	No
	One- or two-tailed P value?	Two-tailed
	t, df	t=0.3359, df=4
	N355A#7
	P value	0.4017
	P value summary	ns
	Significantly different (P < 0.05)?	No
	One- or two-tailed P value?	Two-tailed
	t, df	t=0.9373, df=4
	G356A#4
	P value	0.3815
	P value summary	ns
	Significantly different (P < 0.05)?	No
	One- or two-tailed P value?	Two-tailed
	t, df	t=0.9825, df=4
	G356A#15
	P value	0.6501
	P value summary	ns
	Significantly different (P < 0.05)?	No
	One- or two-tailed P value?	Two-tailed
	t, df	t=0.4896, df=4
	P359A#1
	P value	0.0005
	P value summary	***
	Significantly different (P < 0.05)?	Yes
	One- or two-tailed P value?	Two-tailed
	t, df	t=10.37, df=4
	P359A#6
	P value	0.0071
	P value summary	**
	Significantly different (P < 0.05)?	Yes
	One- or two-tailed P value?	Two-tailed
	t, df	t=5.071, df=4
	Q360A#7
	P value	0.9634
	P value summary	ns
	Significantly different (P < 0.05)?	No
	One- or two-tailed P value?	Two-tailed
	t, df	t=0.04882, df=4
	Q360A#9
	P value	0.9848
	P value summary	ns
	Significantly different (P < 0.05)?	No
	One- or two-tailed P value?	Two-tailed
	t, df	t=0.02026, df=4
	P362A#2
	P value	0.322
	P value summary	ns
	Significantly different (P < 0.05)?	No
	One- or two-tailed P value?	Two-tailed
	t, df	t=1.129, df=4
	P362A#7
	P value	0.1669
	P value summary	ns
	Significantly different (P < 0.05)?	No
	One- or two-tailed P value?	Two-tailed
	t, df	t=1.687, df=4

## Sheet: Figure 5E
	Figure 5E
	bor1-3 bor2-1
	P value	0.0087
	P value summary	**
	Significantly different (P < 0.05)?	Yes
	One- or two-tailed P value?	Two-tailed
	t, df	t=4.798, df=4
	WT#13
	P value	0.8203
	P value summary	ns
	Significantly different (P < 0.05)?	No
	One- or two-tailed P value?	Two-tailed
	t, df	t=0.2426, df=4
	WT#20
	P value	0.7528
	P value summary	ns
	Significantly different (P < 0.05)?	No
	One- or two-tailed P value?	Two-tailed
	t, df	t=0.3374, df=4
	D311A#1
	P value	0.0002
	P value summary	***
	Significantly different (P < 0.05)?	Yes
	One- or two-tailed P value?	Two-tailed
	t, df	t=12.77, df=4
	D311A#11
	P value	<0.0001
	P value summary	****
	Significantly different (P < 0.05)?	Yes
	One- or two-tailed P value?	Two-tailed
	t, df	t=25.09, df=4
	A315V#7
	P value	0.0018
	P value summary	**
	Significantly different (P < 0.05)?	Yes
	One- or two-tailed P value?	Two-tailed
	t, df	t=7.337, df=4
	A315V#8
	P value	0.4745
	P value summary	ns
	Significantly different (P < 0.05)?	No
	One- or two-tailed P value?	Two-tailed
	t, df	t=0.7884, df=4
	N355A#4
	P value	0.0671
	P value summary	ns
	Significantly different (P < 0.05)?	No
	One- or two-tailed P value?	Two-tailed
	t, df	t=2.495, df=4
	N355A#7
	P value	0.0446
	P value summary	*
	Significantly different (P < 0.05)?	Yes
	One- or two-tailed P value?	Two-tailed
	t, df	t=2.890, df=4
	G356A#4
	P value	0.1742
	P value summary	ns
	Significantly different (P < 0.05)?	No
	One- or two-tailed P value?	Two-tailed
	t, df	t=1.651, df=4
	G356A#15
	P value	0.2069
	P value summary	ns
	Significantly different (P < 0.05)?	No
	One- or two-tailed P value?	Two-tailed
	t, df	t=1.505, df=4
	P359A#1
	P value	0.0019
	P value summary	**
	Significantly different (P < 0.05)?	Yes
	One- or two-tailed P value?	Two-tailed
	t, df	t=7.261, df=4
	P359A#6
	P value	0.0067
	P value summary	**
	Significantly different (P < 0.05)?	Yes
	One- or two-tailed P value?	Two-tailed
	t, df	t=5.159, df=4
	Q360A#7
	P value	0.0113
	P value summary	*
	Significantly different (P < 0.05)?	Yes
	One- or two-tailed P value?	Two-tailed
	t, df	t=4.449, df=4
	Q360A#9
	P value	0.0771
	P value summary	ns
	Significantly different (P < 0.05)?	No
	One- or two-tailed P value?	Two-tailed
	t, df	t=2.367, df=4
	P362A#2
	P value	0.0062
	P value summary	**
	Significantly different (P < 0.05)?	Yes
	One- or two-tailed P value?	Two-tailed
	t, df	t=5.267, df=4
	P362A#7
	P value	0.0068
	P value summary	**
	Significantly different (P < 0.05)?	Yes
	One- or two-tailed P value?	Two-tailed
	t, df	t=5.134, df=4

## Sheet: Figure 6B
	Figure 6B
	ANOVA summary
	F	23.54
	P value	<0.0001
	P value summary	****
	Significant diff. among means (P < 0.05)?	Yes
	R squared	0.9115
	ANOVA table	SS	DF	MS	F (DFn, DFd)	P value
	Treatment (between columns)	2.339	7	0.3341	F (7, 16) = 23.54	P<0.0001
	Residual (within columns)	0.2271	16	0.01419
	Total	2.566	23
	Multiple comparison
	Number of families	1
	Number of comparisons per family	28
	Alpha	0.05
	Tukey's multiple comparisons test	Mean Diff.	95.00% CI of diff.	Adjusted P Value
	WT+B vs. D311A+B	0.9725	0.6357 to 1.309	<0.0001
	WT+B vs. A315V+B	0.7766	0.4398 to 1.113	<0.0001
	WT+B vs. N355A+B	0.5562	0.2194 to 0.8930	0.0007
	WT+B vs. G356A+B	0.8249	0.4881 to 1.162	<0.0001
	WT+B vs. P359A+B	0.9678	0.6310 to 1.305	<0.0001
	WT+B vs. Q360A+B	0.3886	0.05178 to 0.7254	0.0181
	WT+B vs. P362A+B	0.8225	0.4858 to 1.159	<0.0001
	D311A+B vs. A315V+B	-0.1959	-0.5327 to 0.1409	0.5028
	D311A+B vs. N355A+B	-0.4163	-0.7531 to -0.07949	0.0104
	D311A+B vs. G356A+B	-0.1476	-0.4844 to 0.1892	0.7881
	D311A+B vs. P359A+B	-0.00464	-0.3414 to 0.3322	>0.9999
	D311A+B vs. Q360A+B	-0.5839	-0.9207 to -0.2471	0.0004
	D311A+B vs. P362A+B	-0.1499	-0.4867 to 0.1869	0.7758
	A315V+B vs. N355A+B	-0.2204	-0.5572 to 0.1164	0.367
	A315V+B vs. G356A+B	0.04828	-0.2885 to 0.3851	0.9995
	A315V+B vs. P359A+B	0.1913	-0.1455 to 0.5280	0.5305
	A315V+B vs. Q360A+B	-0.388	-0.7248 to -0.05120	0.0183
	A315V+B vs. P362A+B	0.04597	-0.2908 to 0.3828	0.9996
	N355A+B vs. G356A+B	0.2687	-0.06813 to 0.6055	0.1734
	N355A+B vs. P359A+B	0.4116	0.07485 to 0.7484	0.0114
	N355A+B vs. Q360A+B	-0.1676	-0.5044 to 0.1692	0.6741
	N355A+B vs. P362A+B	0.2664	-0.07043 to 0.6032	0.1803
	G356A+B vs. P359A+B	0.143	-0.1938 to 0.4798	0.812
	G356A+B vs. Q360A+B	-0.4363	-0.7731 to -0.09948	0.007
	G356A+B vs. P362A+B	-0.002307	-0.3391 to 0.3345	>0.9999
	P359A+B vs. Q360A+B	-0.5793	-0.9160 to -0.2425	0.0004
	P359A+B vs. P362A+B	-0.1453	-0.4821 to 0.1915	0.8003
	Q360A+B vs. P362A+B	0.434	0.09718 to 0.7708	0.0073

## Sheet: Figure 6E
	Figure 6E
	ANOVA table	SS (Type III)	DF	MS	F (DFn, DFd)	P value
	Interaction	1.819	14	0.13	F (14, 131) = 5.698	P<0.001
	Row Factor	3.045	2	1.523	F (2, 131) = 66.76	P<0.001
	Column Factor	3.204	7	0.4577	F (7, 131) = 20.07	P<0.001
	Residual	2.988	131	0.02281
	Multiple comparison
	Number of families	1
	Number of comparisons per family	28
	Alpha	0.05
	Tukey's multiple comparisons test	Predicted (LS) mean diff.	95.00% CI of diff.	Adjusted P Value
	WT vs. A315V	-0.4188	-0.5836 to -0.2541	<0.0001
	WT vs. G356A	-0.2849	-0.4705 to -0.09926	<0.0001
	WT vs. P359A	-0.3018	-0.4874 to -0.1161	<0.0001
	WT vs. P362A	-0.3079	-0.4986 to -0.1173	<0.0001
	WT vs. D311A	-0.4376	-0.6353 to -0.2398	<0.0001
	WT vs. N355A	-0.2077	-0.3992 to -0.01623	0.0035
	WT vs. Q360A	-0.05367	-0.2472 to 0.1398	0.9735
	A315V vs. G356A	0.1339	-0.02147 to 0.2894	0.0458
	A315V vs. P359A	0.1171	-0.03834 to 0.2725	0.1259
	A315V vs. P362A	0.1109	-0.05047 to 0.2723	0.2127
	A315V vs. D311A	-0.01874	-0.1884 to 0.1509	>0.9999
	A315V vs. N355A	0.2111	0.04879 to 0.3735	0.0002
	A315V vs. Q360A	0.3652	0.2004 to 0.5299	<0.0001
	G356A vs. P359A	-0.01687	-0.1943 to 0.1605	>0.9999
	G356A vs. P362A	-0.02304	-0.2057 to 0.1596	0.9998
	G356A vs. D311A	-0.1527	-0.3427 to 0.03735	0.0806
	G356A vs. N355A	0.07719	-0.1063 to 0.2607	0.796
	G356A vs. Q360A	0.2312	0.04560 to 0.4169	0.0004
	P359A vs. P362A	-0.006168	-0.1888 to 0.1765	>0.9999
	P359A vs. D311A	-0.1358	-0.3258 to 0.05422	0.1725
	P359A vs. N355A	0.09406	-0.08944 to 0.2776	0.5868
	P359A vs. Q360A	0.2481	0.06247 to 0.4337	0.0001
	P362A vs. D311A	-0.1296	-0.3246 to 0.06529	0.2495
	P362A vs. N355A	0.1002	-0.08834 to 0.2888	0.5404
	P362A vs. Q360A	0.2543	0.06362 to 0.4449	0.0001
	D311A vs. N355A	0.2299	0.03413 to 0.4256	0.0011
	D311A vs. Q360A	0.3839	0.1862 to 0.5816	<0.0001
	N355A vs. Q360A	0.154	-0.03744 to 0.3455	0.0799
